# Supplementary material for: Identification of Novel Genes and Pathways Regulating SREBP Transcriptional Activity
Source: PLoS One. 2009 Apr 21;4(4):e5197. doi: 10.1371/journal.pone.0005197 (PMC2668173; doi:10.1371/journal.pone.0005197)
Supplement: Table S1 — Complete list of validated activators of SREBP signaling. (0.04 MB XLS) [file pone.0005197.s002.xls]

## Sheet: Sheet1
Well	Stamp	Description	FF for A for Mut	FF for B for Mut	RL for A for Mut	RL for B for Mut	RT for A for Mut	RT for B for Mut	FF for A for Wt	FF for B for Wt	RL for A for Wt	RL for B for Wt	RT for A for Wt	RT for B for Wt	FF for A for Wt+Cho	FF for B for Wt+Cho	RL for A for Wt+Cho	RL for B for Wt+Cho	RT for A for Wt+Cho	RT for B for Wt+Cho	FF for A for Wt+Insig	FF for B for Wt+Insig	RL for A for Wt+Insig	RL for B for Wt+Insig	RT for A for Wt+Insig	RT for B for Wt+Insig
O07	Activator	A kinase (PRKA) anchor protein (gravin) 12||A kinase (PRKA) anchor protein (gravin) 12||FB2016_G09||	880	820	700	1440	1.25714	0.569444	13620	16460	1100	1180	12.3818	13.9492	1040	1440	1240	1220	0.83871	1.18033	5110	5900	1520	2320	3.36184	2.5431
P07	Activator	A kinase (PRKA) anchor protein (gravin) 12||A kinase (PRKA) anchor protein (gravin) 12||FB2016_G09||	710	1060	1720	2020	0.412791	0.524752	11460	12120	1340	1240	8.55224	9.77419	1500	2000	2020	1440	0.742574	1.38889	4820	6150	2280	2240	2.11404	2.74554
O17	Activator	abhydrolase domain containing 4||abhydrolase domain containing 4||EN1006_F03||	900	600	1280	1040	0.703125	0.576923	8530	11640	1220	1120	6.9918	10.3929	1860	1840	1420	1500	1.30986	1.22667	5140	3760	1260	1110	4.07937	3.38739
P17	Activator	abhydrolase domain containing 4||abhydrolase domain containing 4||EN1006_F03||	550	680	1540	1860	0.357143	0.365591	9300	9800	900	1340	10.3333	7.31343	2340	2700	3000	1550	0.78	1.74194	4000	2900	1530	1840	2.61438	1.57609
O12	Activator	acyl-CoA synthetase long-chain family member 4||acyl-CoA synthetase long-chain family member 4||PL1006_F04||	560	740	1000	1520	0.56	0.486842	7320	7420	980	940	7.46939	7.89362	1240	820	780	1280	1.58974	0.640625	2820	2040	1160	1180	2.43103	1.72881
P11	Activator	acyl-CoA synthetase long-chain family member 4||acyl-CoA synthetase long-chain family member 4||PL1006_F04||	660	680	1620	1400	0.407407	0.485714	8370	7260	1200	1340	6.975	5.41791	560	700	1400	1100	0.4	0.636364	1240	1860	1140	1400	1.08772	1.32857
A17	Activator	bridging integrator 1||bridging integrator 1||SP1192_H07||	900	1000	2040	1820	0.441176	0.549451	17120	23640	1130	1820	15.1504	12.989	1860	2040	2420	2640	0.768595	0.772727	7840	7280	2740	1640	2.86131	4.43902
B17	Activator	bridging integrator 1||bridging integrator 1||SP1192_H07||	860	720	2270	1360	0.378855	0.529412	13080	11760	1580	1280	8.27848	9.1875	1560	1480	2260	2420	0.690265	0.61157	5700	6500	1480	2120	3.85135	3.06604
I13	Activator	Fc fragment of IgG, low affinity IIc, receptor for (CD32)||Fc fragment of IgG, low affinity IIc, receptor for (CD32)||PL1143_D01||	780	600	1800	860	0.433333	0.697674	5180	7040	750	900	6.90667	7.82222	1020	1040	1640	800	0.621951	1.3	3340	2780	1480	1340	2.25676	2.07463
I14	Activator	Fc fragment of IgG, low affinity IIc, receptor for (CD32)||Fc fragment of IgG, low affinity IIc, receptor for (CD32)||PL1143_D01||	560	700	1160	1000	0.482759	0.7	8360	8640	930	1140	8.98925	7.57895	1740	1300	1140	860	1.52632	1.51163	3980	2860	1340	1160	2.97015	2.46552
J13	Activator	Fc fragment of IgG, low affinity IIc, receptor for (CD32)||Fc fragment of IgG, low affinity IIc, receptor for (CD32)||PL1143_D01||	760	440	1400	1400	0.542857	0.314286	8600	6980	820	1120	10.4878	6.23214	2440	1320	1820	1240	1.34066	1.06452	3220	2100	1520	1300	2.11842	1.61538
K07	Activator	GLI-Kruppel family member HKR3||GLI-Kruppel family member HKR3||FB2917_G03||	740	1080	1350	1600	0.548148	0.675	8040	9020	820	1160	9.80488	7.77586	2540	1370	1680	1260	1.5119	1.0873	2840	3340	1040	1160	2.73077	2.87931
L07	Activator	GLI-Kruppel family member HKR3||GLI-Kruppel family member HKR3||FB2917_G03||	1300	1940	1800	1880	0.722222	1.03191	7600	10540	1020	1600	7.45098	6.5875	1340	2350	2360	1600	0.567797	1.46875	5700	5520	1930	1720	2.95337	3.2093
M01	Activator	heme binding protein 1||heme binding protein 1||AB2743_D11||	1000	560	1560	770	0.641026	0.727273	6240	10300	1080	1060	5.77778	9.71698	940	1060	1720	1940	0.546512	0.546392	2420	2120	1700	1080	1.42353	1.96296
M02	Activator	heme binding protein 1||heme binding protein 1||AB2743_D11||	660	1300	1500	1220	0.44	1.06557	4280	7300	760	980	5.63158	7.44898	1040	1160	1600	960	0.65	1.20833	2260	2600	1240	1320	1.82258	1.9697
A19	Activator	high-mobility group box 3||high-mobility group box 3||BC1471_B10||	1120	1020	940	2440	1.19149	0.418033	6800	14520	1120	1680	6.07143	8.64286	2340	3320	1180	1350	1.98305	2.45926	4320	2960	1420	1080	3.04225	2.74074
A20	Activator	high-mobility group box 3||high-mobility group box 3||BC1471_B10||	1820	1820	1920	3120	0.947917	0.583333	16000	12900	1100	1960	14.5455	6.58163	2860	2620	1940	1020	1.47423	2.56863	3020	2760	1060	1100	2.84906	2.50909
B19	Activator	high-mobility group box 3||high-mobility group box 3||BC1471_B10||	1260	1100	1480	1500	0.851351	0.733333	11820	20440	850	2500	13.9059	8.176	2820	2460	2180	2110	1.29358	1.16588	2260	2640	660	1080	3.42424	2.44444
A03	Activator	HSPC182 protein||HSPC182 protein||AB2953_D03||	1000	1240	1240	2260	0.806452	0.548673	7710	9680	1560	1020	4.94231	9.4902	1330	1240	1970	1200	0.675127	1.03333	4140	2380	1640	1400	2.52439	1.7
A04	Activator	HSPC182 protein||HSPC182 protein||AB2953_D03||	940	1260	770	1780	1.22078	0.707865	9060	6910	1260	1080	7.19048	6.39815	1000	1160	840	1060	1.19048	1.09434	2800	3080	1540	1280	1.81818	2.40625
M07	Activator	hypothetical protein FLJ25477||hypothetical protein FLJ25477||FB1996_B04||	600	620	780	780	0.769231	0.794872	7440	10300	860	750	8.65116	13.7333	840	940	920	720	0.913043	1.30556	4460	5200	880	1140	5.06818	4.5614
M08	Activator	hypothetical protein FLJ25477||hypothetical protein FLJ25477||FB1996_B04||	620	520	1000	620	0.62	0.83871	6640	5280	800	720	8.3	7.33333	580	800	800	620	0.725	1.29032	3480	2950	710	670	4.90141	4.40299
N07	Activator	hypothetical protein FLJ25477||hypothetical protein FLJ25477||FB1996_B04||	780	540	1040	710	0.75	0.760563	7160	9420	880	740	8.13636	12.7297	560	1080	940	800	0.595745	1.35	3880	4380	680	710	5.70588	6.16901
A10	Activator	MAX protein||MAX protein||FB2088_F07||	1120	820	1420	940	0.788732	0.87234	7580	12300	1340	1180	5.65672	10.4237	2780	3770	1130	1480	2.46018	2.5473	3140	3080	1560	1740	2.01282	1.77011
B09	Activator	MAX protein||MAX protein||FB2088_F07||	1420	1520	1820	1720	0.78022	0.883721	10440	18720	1340	1200	7.79104	15.6	2200	3480	1520	1600	1.44737	2.175	3020	2600	2180	1220	1.38532	2.13115
I09	Activator	myelin basic protein||myelin basic protein||BM1363_H04||	840	680	1320	1020	0.636364	0.666667	11700	7060	920	760	12.7174	9.28947	1240	1640	840	970	1.47619	1.69072	6860	4220	970	1580	7.07216	2.67089
I10	Activator	myelin basic protein||myelin basic protein||BM1363_H04||	730	600	880	980	0.829545	0.612245	8200	11760	820	1000	10	11.76	1900	1160	780	950	2.4359	1.22105	3220	4220	1140	1140	2.82456	3.70175
J09	Activator	myelin basic protein||myelin basic protein||BM1363_H04||	820	720	1220	1680	0.672131	0.428571	6860	8180	1020	880	6.72549	9.29545	1940	1760	1500	1340	1.29333	1.31343	6400	5060	1500	1150	4.26667	4.4
M21	Activator	neural cell adhesion molecule 1||neural cell adhesion molecule 1||FB2057_D04||	940	1680	1800	1040	0.522222	1.61538	6900	4940	550	980	12.5455	5.04082	1380	1020	920	760	1.5	1.34211	4260	3760	1950	980	2.18462	3.83673
M22	Activator	neural cell adhesion molecule 1||neural cell adhesion molecule 1||FB2057_D04||	720	1060	1440	880	0.5	1.20455	8220	7900	1200	1340	6.85	5.89552	880	2310	940	1240	0.93617	1.8629	4460	4220	1000	1040	4.46	4.05769
N21	Activator	neural cell adhesion molecule 1||neural cell adhesion molecule 1||FB2057_D04||	1000	640	1400	1200	0.714286	0.533333	8820	5620	860	860	10.2558	6.53488	1140	1400	900	1180	1.26667	1.18644	5040	4740	1140	1220	4.42105	3.88525
G06	Activator	neuregulin 1||neuregulin 1||FB1115_G07||	670	580	840	820	0.797619	0.707317	7660	5080	840	860	9.11905	5.90698	1720	1120	1020	640	1.68627	1.75	2750	2640	840	1060	3.27381	2.49057
H05	Activator	neuregulin 1||neuregulin 1||FB1115_G07||	660	660	1240	1480	0.532258	0.445946	5760	4160	720	880	8	4.72727	1020	1720	1620	1000	0.62963	1.72	3560	2320	1820	1370	1.95604	1.69343
C01	Activator	nuclear ubiquitous casein kinase and cyclin-dependent kinase substrate||nuclear ubiquitous casein kinase and cyclin-dependent kinase substrate||AB1517_E08||	1980	1800	2880	1740	0.6875	1.03448	20720	17750	2120	1960	9.77358	9.05612	1600	2660	980	2020	1.63265	1.31683	4800	5950	3540	3180	1.35593	1.87107
C02	Activator	nuclear ubiquitous casein kinase and cyclin-dependent kinase substrate||nuclear ubiquitous casein kinase and cyclin-dependent kinase substrate||AB1517_E08||	1500	1300	2330	2560	0.643777	0.507812	27440	31180	1930	2600	14.2176	11.9923	2100	3480	1100	3140	1.90909	1.10828	3940	4960	2680	1480	1.47015	3.35135
D01	Activator	nuclear ubiquitous casein kinase and cyclin-dependent kinase substrate||nuclear ubiquitous casein kinase and cyclin-dependent kinase substrate||AB1517_E08||	1240	1960	1780	2440	0.696629	0.803279	16420	26330	2400	2220	6.84167	11.8604	3980	2480	4540	3020	0.876652	0.821192	2220	4060	2110	2360	1.05213	1.72034
C09	Activator	phospholipase C, beta 1 (phosphoinositide-specific)||phospholipase C, beta 1 (phosphoinositide-specific)||FB2423_A08||	940	1320	1000	1020	0.94	1.29412	8560	15620	900	1540	9.51111	10.1429	1480	1440	720	860	2.05556	1.67442	3980	5780	1020	1400	3.90196	4.12857
D09	Activator	phospholipase C, beta 1 (phosphoinositide-specific)||phospholipase C, beta 1 (phosphoinositide-specific)||FB2423_A08||	1380	920	1140	1080	1.21053	0.851852	10040	11220	860	920	11.6744	12.1957	660	970	1310	1200	0.503817	0.808333	4600	5000	1400	1750	3.28571	2.85714
G15	Activator	pleckstrin 2||pleckstrin 2||SP1093_E09||	800	800	1860	1710	0.430108	0.467836	7820	8240	880	1220	8.88636	6.7541	880	1040	1060	1200	0.830189	0.866667	1930	3020	1100	1100	1.75455	2.74545
G16	Activator	pleckstrin 2||pleckstrin 2||SP1093_E09||	760	1180	860	1880	0.883721	0.62766	10770	10100	1020	1060	10.5588	9.5283	1640	1280	880	1420	1.86364	0.901408	2440	1760	1220	1180	2	1.49153
H15	Activator	pleckstrin 2||pleckstrin 2||SP1093_E09||	880	800	1260	2060	0.698413	0.38835	8140	3760	750	1060	10.8533	3.54717	1040	580	1640	1300	0.634146	0.446154	1980	2380	940	930	2.10638	2.55914
A07	Activator	podocalyxin-like 2||podocalyxin-like 2||FB1539_B12||	1560	1200	2220	2680	0.702703	0.447761	8760	12260	1480	1640	5.91892	7.47561	2560	1960	2060	1840	1.24272	1.06522	10660	10530	2320	2360	4.59483	4.46186
B07	Activator	podocalyxin-like 2||podocalyxin-like 2||FB1539_B12||	940	840	1780	1540	0.52809	0.545455	10540	10820	1260	1350	8.36508	8.01481	2640	1680	1960	1760	1.34694	0.954545	8240	10800	1820	2300	4.52747	4.69565
O01	Activator	prickle-like 1 (Drosophila)||prickle-like 1 (Drosophila)||AB2776_B08||	1280	640	2000	1280	0.64	0.5	13000	9280	1340	1320	9.70149	7.0303	1460	1140	1060	1180	1.37736	0.966102	2750	2960	1750	1720	1.57143	1.72093
O02	Activator	prickle-like 1 (Drosophila)||prickle-like 1 (Drosophila)||AB2776_B08||	840	660	1760	900	0.477273	0.733333	5520	10130	920	1240	6	8.16935	460	1800	1260	860	0.365079	2.09302	3080	2660	1460	1100	2.10959	2.41818
K15	Activator	RAB20, member RAS oncogene family||RAB20, member RAS oncogene family||SP1131_H03||	920	900	1080	920	0.851852	0.978261	11940	14160	1180	1460	10.1186	9.69863	1640	1080	1480	1240	1.10811	0.870968	2880	3980	1140	1800	2.52632	2.21111
K16	Activator	RAB20, member RAS oncogene family||RAB20, member RAS oncogene family||SP1131_H03||	1020	880	1880	920	0.542553	0.956522	11500	8730	1000	1040	11.5	8.39423	1880	2200	2280	2460	0.824561	0.894309	3500	2600	1680	1080	2.08333	2.40741
L15	Activator	RAB20, member RAS oncogene family||RAB20, member RAS oncogene family||SP1131_H03||	640	1000	1560	2280	0.410256	0.438596	14500	16510	1500	1480	9.66667	11.1554	1580	1800	1340	1460	1.1791	1.23288	4960	4940	2420	2110	2.04959	2.34123
M18	Activator	RAP2B, member of RAS oncogene family||RAP2B, member of RAS oncogene family||BM1163_D11||	780	880	780	840	1	1.04762	10160	10880	1260	2220	8.06349	4.9009	840	460	760	840	1.10526	0.547619	3140	2350	700	680	4.48571	3.45588
N17	Activator	RAP2B, member of RAS oncogene family||RAP2B, member of RAS oncogene family||BM1163_D11||	700	600	900	1020	0.777778	0.588235	14380	14720	840	1740	17.119	8.45977	910	1100	940	1140	0.968085	0.964912	3000	2370	640	680	4.6875	3.48529
E17	Activator	related RAS viral (r-ras) oncogene homolog||related RAS viral (r-ras) oncogene homolog||SP1214_F03||	730	960	1080	1910	0.675926	0.502618	6080	5070	860	900	7.06977	5.63333	820	1560	2060	1420	0.398058	1.09859	1900	2600	1040	930	1.82692	2.7957
F17	Activator	related RAS viral (r-ras) oncogene homolog||related RAS viral (r-ras) oncogene homolog||SP1214_F03||	1080	1100	1060	1880	1.01887	0.585106	9520	9520	1180	1130	8.0678	8.42478	2020	1280	1640	1400	1.23171	0.914286	2780	4400	1320	1200	2.10606	3.66667
O09	Activator	Rho GTPase activating protein 1||Rho GTPase activating protein 1||EN1111_E01||	680	800	970	900	0.701031	0.888889	6480	8280	1020	940	6.35294	8.80851	880	1080	1330	940	0.661654	1.14894	2400	2220	1100	1240	2.18182	1.79032
P09	Activator	Rho GTPase activating protein 1||Rho GTPase activating protein 1||EN1111_E01||	1100	740	1160	960	0.948276	0.770833	8060	4640	1000	1000	8.06	4.64	960	780	1660	1180	0.578313	0.661017	2260	2340	1180	880	1.91525	2.65909
C03	Activator	serine palmitoyltransferase, long chain base subunit 1||serine palmitoyltransferase, long chain base subunit 1||AB3232_H12||	1040	860	920	1220	1.13043	0.704918	7920	5520	1000	1300	7.92	4.24615	1840	1640	1130	940	1.62832	1.74468	3640	2440	1680	1240	2.16667	1.96774
C04	Activator	serine palmitoyltransferase, long chain base subunit 1||serine palmitoyltransferase, long chain base subunit 1||AB3232_H12||	900	860	1550	1170	0.580645	0.735043	6440	5560	920	840	7	6.61905	1320	1110	1460	900	0.90411	1.23333	3820	2120	1600	1260	2.3875	1.68254
M13	Activator	Kruppel-like factor 11|| Kruppel-like factor 11|| KLF11	580	680	1360	780	0.426471	0.871795	9440	5240	820	800	11.5122	6.55	1880	1780	1160	1260	1.62069	1.4127	3950	3950	1280	730	3.08594	5.41096
N13	Activator	Kruppel-like factor 11|| Kruppel-like factor 11|| KLF11	680	700	1300	1350	0.523077	0.518519	8640	8220	1140	1020	7.57895	8.05882	1660	1600	780	1200	2.12821	1.33333	5240	5940	1160	1330	4.51724	4.46617
I15	Activator	sorting nexin 8||sorting nexin 8||SP1100_D10||	660	700	1300	760	0.507692	0.921053	13020	5980	940	880	13.8511	6.79545	1020	1200	860	1310	1.18605	0.916031	5020	4600	1400	1120	3.58571	4.10714
I16	Activator	sorting nexin 8||sorting nexin 8||SP1100_D10||	950	860	1800	1400	0.527778	0.614286	17100	10220	1020	880	16.7647	11.6136	1600	1330	920	1780	1.73913	0.747191	3300	4340	860	860	3.83721	5.04651
J15	Activator	sorting nexin 8||sorting nexin 8||SP1100_D10||	940	780	1540	1480	0.61039	0.527027	12660	7180	900	1220	14.0667	5.88525	1450	1840	1350	1370	1.07407	1.34307	4280	3860	1200	1500	3.56667	2.57333
K09	Activator	sterol regulatory element binding transcription factor 1||sterol regulatory element binding transcription factor 1||EN1014_G07||	460	440	1280	1280	0.359375	0.34375	11880	10080	1260	980	9.42857	10.2857	8860	4640	1300	730	6.81538	6.35616	21680	29020	1420	3220	15.2676	9.01242
K10	Activator	sterol regulatory element binding transcription factor 1||sterol regulatory element binding transcription factor 1||EN1014_G07||	640	500	1380	1180	0.463768	0.423729	9340	9360	1120	1000	8.33929	9.36	8960	7740	1360	780	6.58824	9.92308	21840	15480	1280	960	17.0625	16.125
L09	Activator	sterol regulatory element binding transcription factor 1||sterol regulatory element binding transcription factor 1||EN1014_G07||	600	500	1660	1300	0.361446	0.384615	10440	10800	1120	900	9.32143	12	12060	9860	1520	1140	7.93421	8.64912	23180	21060	1400	1460	16.5571	14.4247
K13	Activator	syndecan 1||syndecan 1||PL1162_B04||	900	900	2520	2020	0.357143	0.445545	13260	8480	1580	1800	8.39241	4.71111	1420	1940	1720	1780	0.825581	1.08989	5960	3060	2700	1300	2.20741	2.35385
L13	Activator	syndecan 1||syndecan 1||PL1162_B04||	640	720	1920	1800	0.333333	0.4	11460	9400	1600	1530	7.1625	6.14379	1930	1660	1880	1960	1.0266	0.846939	3910	5020	1740	1460	2.24713	3.43836
