# Supplementary material for: Identification of Novel Genes and Pathways Regulating SREBP Transcriptional Activity
Source: PLoS One. 2009 Apr 21;4(4):e5197. doi: 10.1371/journal.pone.0005197 (PMC2668173; doi:10.1371/journal.pone.0005197)
Supplement: Table S2 — Complete list of validated repressors of SREBP signaling. (0.04 MB XLS) [file pone.0005197.s003.xls]

## Sheet: Sheet1
Well	Stamp	Description	FF for A for Mut	FF for B for Mut	RL for A for Mut	RL for B for Mut	RT for A for Mut	RT for B for Mut	FF for A for Wt	FF for B for Wt	RL for A for Wt	RL for B for Wt	RT for A for Wt	RT for B for Wt	FF for A for Wt+Scap	FF for B for Wt+Scap	RL for A for Wt+Scap	RL for B for Wt+Scap	RT for A for Wt+Scap	RT for B for Wt+Scap
A13	Repressor	adaptor-related protein complex 2, alpha 2 subunit||adaptor-related protein complex 2, alpha 2 subunit||EN1188_G02||	620	580	1380	1500	0.449275	0.386667	2420	2220	1000	820	2.42	2.70732	18140	19260	3720	2180	4.87634	8.83486
A14	Repressor	adaptor-related protein complex 2, alpha 2 subunit||adaptor-related protein complex 2, alpha 2 subunit||EN1188_G02||	400	480	1360	880	0.294118	0.545455	2360	1580	1240	480	1.90323	3.29167	13020	16400	6820	1960	1.90909	8.36735
B13	Repressor	adaptor-related protein complex 2, alpha 2 subunit||adaptor-related protein complex 2, alpha 2 subunit||EN1188_G02||	440	700	1540	960	0.285714	0.729167	1800	1680	1160	1340	1.55172	1.25373	9570	11860	1200	860	7.975	13.7907
M19	Repressor	apolipoprotein B mRNA editing enzyme, catalytic polypeptide-like 3F||apolipoprotein B mRNA editing enzyme, catalytic polypeptide-like 3F||PR1241_A02||	580	540	620	1020	0.935484	0.529412	2500	2520	1360	1100	1.83824	2.29091	22900	30300	1060	2320	21.6038	13.0603
M20	Repressor	apolipoprotein B mRNA editing enzyme, catalytic polypeptide-like 3F||apolipoprotein B mRNA editing enzyme, catalytic polypeptide-like 3F||PR1241_A02||	910	720	860	1200	1.05814	0.6	2220	2760	950	1020	2.33684	2.70588	17950	18770	1000	840	17.95	22.3452
G15	Repressor	attractin||attractin||PL1145_H07||	540	420	1260	1320	0.428571	0.318182	1580	1460	740	540	2.13514	2.7037	5600	6420	1440	1480	3.88889	4.33784
G16	Repressor	attractin||attractin||PL1145_H07||	420	460	1140	1050	0.368421	0.438095	2300	1620	1320	780	1.74242	2.07692	6000	7950	980	1550	6.12245	5.12903
H15	Repressor	attractin||attractin||PL1145_H07||	480	580	1620	1400	0.296296	0.414286	1970	1540	1160	1160	1.69828	1.32759	7420	8760	980	1950	7.57143	4.49231
O19	Repressor	bicaudal D homolog 2 (Drosophila)||bicaudal D homolog 2 (Drosophila)||PR1310_F09||	840	570	1660	1220	0.506024	0.467213	4310	3380	2200	1380	1.95909	2.44928	46320	48140	1760	2800	26.3182	17.1929
O20	Repressor	bicaudal D homolog 2 (Drosophila)||bicaudal D homolog 2 (Drosophila)||PR1310_F09||	880	840	2730	1250	0.322344	0.672	4000	2040	1640	780	2.43902	2.61538	32260	41220	1350	2420	23.8963	17.0331
M15	Repressor	bone morphogenetic protein 1||bone morphogenetic protein 1||PL1236_B06||	240	400	1020	760	0.235294	0.526316	1120	1080	500	680	2.24	1.58824	1580	1720	820	1040	1.92683	1.65385
M16	Repressor	bone morphogenetic protein 1||bone morphogenetic protein 1||PL1236_B06||	340	400	730	740	0.465753	0.540541	770	680	660	680	1.16667	1	2350	2020	640	600	3.67188	3.36667
A01	Repressor	bruno-like 4, RNA binding protein (Drosophila)||bruno-like 4, RNA binding protein (Drosophila)||AB1247_D04||	880	900	3680	2700	0.23913	0.333333	4680	2200	1950	1020	2.4	2.15686	22180	13240	2480	2020	8.94355	6.55446
A02	Repressor	bruno-like 4, RNA binding protein (Drosophila)||bruno-like 4, RNA binding protein (Drosophila)||AB1247_D04||	640	1060	2200	2380	0.290909	0.445378	2020	2820	980	1480	2.06122	1.90541	30360	21800	5420	1960	5.60148	11.1224
B01	Repressor	bruno-like 4, RNA binding protein (Drosophila)||bruno-like 4, RNA binding protein (Drosophila)||AB1247_D04||	580	800	2120	2130	0.273585	0.375587	2440	3420	1440	1860	1.69444	1.83871	16080	28100	1880	2680	8.55319	10.4851
A12	Repressor	BTG3 associated nuclear protein||BTG3 associated nuclear protein||BM1188_E06||	360	400	600	780	0.6	0.512821	1020	1360	740	1120	1.37838	1.21429	3460	3320	1260	1620	2.74603	2.04938
B11	Repressor	BTG3 associated nuclear protein||BTG3 associated nuclear protein||BM1188_E06||	340	540	1340	680	0.253731	0.794118	1480	840	950	1080	1.55789	0.777778	1750	2060	1160	860	1.50862	2.39535
K19	Repressor	carboxypeptidase Z||carboxypeptidase Z||PL1268_E12||	320	420	1280	900	0.25	0.466667	1020	1350	580	740	1.75862	1.82432	3200	5460	920	1320	3.47826	4.13636
L19	Repressor	carboxypeptidase Z||carboxypeptidase Z||PL1268_E12||	460	330	1200	1240	0.383333	0.266129	1020	1740	680	760	1.5	2.28947	4440	3660	1240	1060	3.58065	3.45283
I17	Repressor	casein kinase 1, epsilon||casein kinase 1, epsilon||SP1210_H03||	1080	1020	1080	1110	1	0.918919	3600	2820	2000	1200	1.8	2.35	15220	26000	2310	1730	6.58874	15.0289
I18	Repressor	casein kinase 1, epsilon||casein kinase 1, epsilon||SP1210_H03||	900	1040	1680	3400	0.535714	0.305882	2640	4000	1340	1860	1.97015	2.15054	25770	24040	2060	2540	12.5097	9.46457
O17	Repressor	chromosome 6 open reading frame 79||chromosome 6 open reading frame 79||BM1298_F09||	770	480	800	720	0.9625	0.666667	1800	1400	860	640	2.09302	2.1875	26740	20120	1500	1280	17.8267	15.7188
P17	Repressor	chromosome 6 open reading frame 79||chromosome 6 open reading frame 79||BM1298_F09||	420	530	1820	1200	0.230769	0.441667	2480	2460	1360	1000	1.82353	2.46	16820	15800	1880	1200	8.94681	13.1667
K03	Repressor	cytoplasmic linker associated protein 2||cytoplasmic linker associated protein 2||PR1732_D01||	550	660	2100	1680	0.261905	0.392857	3420	3300	1560	1500	2.19231	2.2	35860	37640	1880	2560	19.0745	14.7031
K04	Repressor	cytoplasmic linker associated protein 2||cytoplasmic linker associated protein 2||PR1732_D01||	620	720	2640	1400	0.234848	0.514286	3930	4780	1570	1740	2.50318	2.74713	32940	28120	2240	1370	14.7054	20.5255
L03	Repressor	cytoplasmic linker associated protein 2||cytoplasmic linker associated protein 2||PR1732_D01||	800	1120	2440	2180	0.327869	0.513761	3940	3320	2200	1350	1.79091	2.45926	30920	40460	2340	2900	13.2137	13.9517
C15	Repressor	DEAD (Asp-Glu-Ala-Asp) box polypeptide 28||DEAD (Asp-Glu-Ala-Asp) box polypeptide 28||LI1149_C01||	750	980	2200	900	0.340909	1.08889	2860	3680	1400	1220	2.04286	3.01639	14440	36540	4780	1900	3.02092	19.2316
D15	Repressor	DEAD (Asp-Glu-Ala-Asp) box polypeptide 28||DEAD (Asp-Glu-Ala-Asp) box polypeptide 28||LI1149_C01||	300	240	1160	540	0.258621	0.444444	940	1160	720	740	1.30556	1.56757	2640	2720	1200	680	2.2	4
O03	Repressor	delta sleep inducing peptide, immunoreactor||delta sleep inducing peptide, immunoreactor||BC1044_H04||	1170	1740	3540	1680	0.330508	1.03571	1920	2100	2480	980	0.774194	2.14286	35380	36800	3170	3260	11.1609	11.2883
O04	Repressor	delta sleep inducing peptide, immunoreactor||delta sleep inducing peptide, immunoreactor||BC1044_H04||	1580	1900	3820	1640	0.413613	1.15854	2240	2260	1320	800	1.69697	2.825	21940	25460	2420	3040	9.06612	8.375
O21	Repressor	ectodysplasin A receptor||ectodysplasin A receptor||PR1371_H08||	930	1000	1660	1700	0.560241	0.588235	2700	3460	1150	770	2.34783	4.49351	23140	33800	1340	1180	17.2687	28.6441
P21	Repressor	ectodysplasin A receptor||ectodysplasin A receptor||PR1371_H08||	760	560	2700	1200	0.281481	0.466667	1000	1380	1200	1060	0.833333	1.30189	2960	2660	1280	950	2.3125	2.8
K07	Repressor	F-box and leucine-rich repeat protein 16||F-box and leucine-rich repeat protein 16||FB1917_C12||	820	480	1480	860	0.554054	0.55814	2110	3760	900	1480	2.34444	2.54054	16060	16020	1420	1260	11.3099	12.7143
L07	Repressor	F-box and leucine-rich repeat protein 16||F-box and leucine-rich repeat protein 16||FB1917_C12||	560	400	1700	1180	0.329412	0.338983	1800	3320	1000	1040	1.8	3.19231	13380	10480	1180	900	11.339	11.6444
I13	Repressor	fibrinogen, A alpha polypeptide||fibrinogen, A alpha polypeptide||LI1037_C10||	420	420	940	1520	0.446809	0.276316	1930	1460	1100	730	1.75455	2	8360	6180	1140	710	7.33333	8.70423
I14	Repressor	fibrinogen, A alpha polypeptide||fibrinogen, A alpha polypeptide||LI1037_C10||	720	460	720	1220	1	0.377049	2380	2500	1200	930	1.98333	2.68817	9180	6000	1080	1220	8.5	4.91803
J13	Repressor	fibrinogen, A alpha polypeptide||fibrinogen, A alpha polypeptide||LI1037_C10||	360	330	1120	1060	0.321429	0.311321	1420	1640	1180	1220	1.20339	1.34426	5060	3780	1220	1240	4.14754	3.04839
A07	Repressor	FUS interacting protein (serine-arginine rich) 1||FUS interacting protein (serine-arginine rich) 1||FB1463_E09||	540	560	1820	940	0.296703	0.595745	2240	3500	1140	880	1.96491	3.97727	12700	19160	1520	2260	8.35526	8.47788
A08	Repressor	FUS interacting protein (serine-arginine rich) 1||FUS interacting protein (serine-arginine rich) 1||FB1463_E09||	640	680	1600	1860	0.4	0.365591	1760	2320	1080	600	1.62963	3.86667	12000	15780	1360	1940	8.82353	8.13402
B07	Repressor	FUS interacting protein (serine-arginine rich) 1||FUS interacting protein (serine-arginine rich) 1||FB1463_E09||	360	600	1280	1580	0.28125	0.379747	1360	1700	880	1140	1.54545	1.49123	13260	17260	880	1400	15.0682	12.3286
M12	Repressor	Hermansky-Pudlak syndrome 6||Hermansky-Pudlak syndrome 6||EN1180_A08||	660	460	1130	970	0.584071	0.474227	1150	1280	680	640	1.69118	2	15780	9680	3620	1240	4.35912	7.80645
N11	Repressor	Hermansky-Pudlak syndrome 6||Hermansky-Pudlak syndrome 6||EN1180_A08||	680	460	1460	1520	0.465753	0.302632	1340	3860	980	1280	1.36735	3.01562	10800	15880	1260	1280	8.57143	12.4062
I01	Repressor	hydroxysteroid (17-beta) dehydrogenase 7||hydroxysteroid (17-beta) dehydrogenase 7||AB2671_F05||	600	940	1820	900	0.32967	1.04444	3400	3980	1620	940	2.09877	4.23404	46220	34200	2620	1560	17.6412	21.9231
I02	Repressor	hydroxysteroid (17-beta) dehydrogenase 7||hydroxysteroid (17-beta) dehydrogenase 7||AB2671_F05||	1060	620	2160	1730	0.490741	0.358382	3600	3660	1600	760	2.25	4.81579	42740	40400	2860	1760	14.9441	22.9545
J01	Repressor	hydroxysteroid (17-beta) dehydrogenase 7||hydroxysteroid (17-beta) dehydrogenase 7||AB2671_F05||	820	740	2280	2300	0.359649	0.321739	2860	3460	1730	1900	1.65318	1.82105	25300	33260	1900	2600	13.3158	12.7923
G19	Repressor	hypothetical protein LOC283337||hypothetical protein LOC283337||PL1243_B08||	580	720	1640	1880	0.353659	0.382979	2380	2200	1360	1480	1.75	1.48649	14140	10680	2440	2120	5.79508	5.03774
G20	Repressor	hypothetical protein LOC283337||hypothetical protein LOC283337||PL1243_B08||	460	520	1640	1580	0.280488	0.329114	2320	2180	1620	880	1.4321	2.47727	10660	7750	1260	1720	8.46032	4.50581
H19	Repressor	hypothetical protein LOC283337||hypothetical protein LOC283337||PL1243_B08||	640	700	1640	1620	0.390244	0.432099	2060	3380	1360	1730	1.51471	1.95376	11020	10640	880	1910	12.5227	5.57068
M18	Repressor	Ig alpha-1 chain C region. [Source:SWISSPROT;Acc:P01876]||Ig alpha-1 chain C region. [Source:SWISSPROT;Acc:P01876]||BC2021_B06||	700	460	1150	880	0.608696	0.522727	1160	1780	480	530	2.41667	3.35849	5240	5260	1580	740	3.31646	7.10811
N17	Repressor	Ig alpha-1 chain C region. [Source:SWISSPROT;Acc:P01876]||Ig alpha-1 chain C region. [Source:SWISSPROT;Acc:P01876]||BC2021_B06||	440	440	1180	880	0.372881	0.5	1540	1320	900	1120	1.71111	1.17857	5640	5440	820	1000	6.87805	5.44
E07	Repressor	insulin induced gene 2||insulin induced gene 2||FB1793_E06||	560	820	1620	1760	0.345679	0.465909	1750	2840	950	940	1.84211	3.02128	24580	24800	1530	2460	16.0654	10.0813
F07	Repressor	insulin induced gene 2||insulin induced gene 2||FB1793_E06||	570	880	1440	1860	0.395833	0.473118	3040	1670	1260	960	2.4127	1.73958	36440	26600	2880	2580	12.6528	10.3101
K11	Repressor	interleukin-1 receptor-associated kinase 1||interleukin-1 receptor-associated kinase 1||EN1085_H12||	1040	760	2360	1400	0.440678	0.542857	2400	2320	1240	1120	1.93548	2.07143	11160	10660	1820	1800	6.13187	5.92222
K12	Repressor	interleukin-1 receptor-associated kinase 1||interleukin-1 receptor-associated kinase 1||EN1085_H12||	720	1020	1730	1960	0.416185	0.520408	2460	2320	1200	1000	2.05	2.32	9750	8220	1160	1680	8.40517	4.89286
L11	Repressor	interleukin-1 receptor-associated kinase 1||interleukin-1 receptor-associated kinase 1||EN1085_H12||	640	580	2040	1740	0.313725	0.333333	2080	1860	1120	1120	1.85714	1.66071	11380	11380	2140	1970	5.31776	5.77665
K05	Repressor	KIAA1922 protein||KIAA1922 protein||FB2969_D01||	1000	720	1150	1760	0.869565	0.409091	3240	5380	1600	1420	2.025	3.78873	28800	39840	1820	3120	15.8242	12.7692
L05	Repressor	KIAA1922 protein||KIAA1922 protein||FB2969_D01||	1020	920	2900	2920	0.351724	0.315068	4380	2580	2240	1080	1.95536	2.38889	28840	14770	2560	2300	11.2656	6.42174
C17	Repressor	lactamase, beta||lactamase, beta||SP1079_D10||	660	370	1400	820	0.471429	0.45122	1580	1440	820	1220	1.92683	1.18033	7460	18620	920	1080	8.1087	17.2407
C18	Repressor	lactamase, beta||lactamase, beta||SP1079_D10||	380	1040	1320	710	0.287879	1.46479	1660	1480	780	780	2.12821	1.89744	7500	11800	3880	860	1.93299	13.7209
D17	Repressor	lactamase, beta||lactamase, beta||SP1079_D10||	780	720	1920	1000	0.40625	0.72	1600	1980	900	1220	1.77778	1.62295	11120	15380	1200	1200	9.26667	12.8167
A22	Repressor	laminin, beta 1||laminin, beta 1||PR1751_G02||	360	480	1200	880	0.3	0.545455	2020	1480	970	1000	2.08247	1.48	4120	4940	980	1960	4.20408	2.52041
B21	Repressor	laminin, beta 1||laminin, beta 1||PR1751_G02||	980	860	3360	2530	0.291667	0.339921	3600	3680	1440	1480	2.5	2.48649	22770	26740	1220	2380	18.6639	11.2353
K15	Repressor	lymphotoxin beta receptor (TNFR superfamily, member 3)||lymphotoxin beta receptor (TNFR superfamily, member 3)||PL1189_E12||	840	880	1200	1720	0.7	0.511628	2120	2020	900	1860	2.35556	1.08602	9000	7300	1900	2720	4.73684	2.68382
K16	Repressor	lymphotoxin beta receptor (TNFR superfamily, member 3)||lymphotoxin beta receptor (TNFR superfamily, member 3)||PL1189_E12||	550	800	1220	2340	0.45082	0.34188	3400	2260	1530	1360	2.22222	1.66176	8760	7260	2600	2300	3.36923	3.15652
A15	Repressor	mannan-binding lectin serine protease 2||mannan-binding lectin serine protease 2||LI1136_F01||	600	420	640	750	0.9375	0.56	1060	880	620	760	1.70968	1.15789	1800	1520	1180	780	1.52542	1.94872
A16	Repressor	mannan-binding lectin serine protease 2||mannan-binding lectin serine protease 2||LI1136_F01||	320	320	880	600	0.363636	0.533333	680	1000	460	600	1.47826	1.66667	1480	1680	680	600	2.17647	2.8
E05	Repressor	MAP/microtubule affinity-regulating kinase 2||MAP/microtubule affinity-regulating kinase 2||BC1583_F06*||	620	760	1680	1060	0.369048	0.716981	1460	1420	860	1080	1.69767	1.31481	16700	17500	1540	1930	10.8442	9.06736
E06	Repressor	MAP/microtubule affinity-regulating kinase 2||MAP/microtubule affinity-regulating kinase 2||BC1583_F06*||	600	560	1760	900	0.340909	0.622222	1580	1060	1060	1100	1.49057	0.963636	29300	21160	1500	1940	19.5333	10.9072
F05	Repressor	MAP/microtubule affinity-regulating kinase 2||MAP/microtubule affinity-regulating kinase 2||BC1583_F06*||	540	560	1540	1520	0.350649	0.368421	1640	1960	1020	1220	1.60784	1.60656	19400	22960	2360	2680	8.22034	8.56716
E13	Repressor	MAP/microtubule affinity-regulating kinase 2||MAP/microtubule affinity-regulating kinase 2||EN1294_G04||	640	1000	2100	3320	0.304762	0.301205	960	1760	920	1560	1.04348	1.12821	25970	33700	1300	2740	19.9769	12.2993
E14	Repressor	MAP/microtubule affinity-regulating kinase 2||MAP/microtubule affinity-regulating kinase 2||EN1294_G04||	1060	560	1520	1840	0.697368	0.304348	2000	1860	1160	1200	1.72414	1.55	33540	32920	1480	2910	22.6622	11.3127
E16	Repressor	mucin 20||mucin 20||PL1120_E01||	440	300	1460	1080	0.30137	0.277778	1600	1360	700	1260	2.28571	1.07937	5720	5920	960	1100	5.95833	5.38182
F15	Repressor	mucin 20||mucin 20||PL1120_E01||	460	420	1220	800	0.377049	0.525	1300	1740	760	1060	1.71053	1.64151	6240	4800	1440	1320	4.33333	3.63636
C12	Repressor	N-acetylglucosaminidase, alpha- (Sanfilippo disease IIIB)||N-acetylglucosaminidase, alpha- (Sanfilippo disease IIIB)||BM1248_C08||	360	240	780	620	0.461538	0.387097	780	740	340	680	2.29412	1.08824	1400	1350	640	940	2.1875	1.43617
D11	Repressor	N-acetylglucosaminidase, alpha- (Sanfilippo disease IIIB)||N-acetylglucosaminidase, alpha- (Sanfilippo disease IIIB)||BM1248_C08||	200	300	660	720	0.30303	0.416667	920	860	580	900	1.58621	0.955556	1680	2080	660	880	2.54545	2.36364
C05	Repressor	polymerase (DNA-directed), delta interacting protein 3||polymerase (DNA-directed), delta interacting protein 3||BC1965_E02||	730	820	1080	660	0.675926	1.24242	2580	3380	1380	1800	1.86957	1.87778	30440	27340	2880	5660	10.5694	4.83039
C06	Repressor	polymerase (DNA-directed), delta interacting protein 3||polymerase (DNA-directed), delta interacting protein 3||BC1965_E02||	940	700	1520	820	0.618421	0.853659	2820	3160	1240	1340	2.27419	2.35821	26680	29020	1420	4600	18.7887	6.3087
D05	Repressor	polymerase (DNA-directed), delta interacting protein 3||polymerase (DNA-directed), delta interacting protein 3||BC1965_E02||	570	880	1960	1800	0.290816	0.488889	2400	2520	1080	1300	2.22222	1.93846	20220	30820	1340	2720	15.0896	11.3309
K09	Repressor	proteinase 3 (serine proteinase, neutrophil, Wegener granulomatosis autoantigen)||proteinase 3 (serine proteinase, neutrophil, Wegener granulomatosis autoantigen)||BM1041_G05||	530	420	1060	1100	0.5	0.381818	2020	2260	840	1040	2.40476	2.17308	13640	9060	1360	1360	10.0294	6.66176
L09	Repressor	proteinase 3 (serine proteinase, neutrophil, Wegener granulomatosis autoantigen)||proteinase 3 (serine proteinase, neutrophil, Wegener granulomatosis autoantigen)||BM1041_G05||	420	440	1160	1200	0.362069	0.366667	1940	1150	980	930	1.97959	1.23656	4880	8760	760	1080	6.42105	8.11111
I21	Repressor	protocadherin alpha 10||protocadherin alpha 10||FB2171_G03*||	1100	1100	1170	1080	0.940171	1.01852	4040	3780	1780	2000	2.26966	1.89	27460	34840	4320	1840	6.35648	18.9348
I22	Repressor	protocadherin alpha 10||protocadherin alpha 10||FB2171_G03*||	340	500	920	900	0.369565	0.555556	1350	1640	730	600	1.84932	2.73333	4140	4860	660	1040	6.27273	4.67308
J21	Repressor	protocadherin alpha 10||protocadherin alpha 10||FB2171_G03*||	440	460	1780	880	0.247191	0.522727	1300	1520	720	900	1.80556	1.68889	4860	5300	1180	1200	4.11864	4.41667
O15	Repressor	regeneration associated muscle protease||regeneration associated muscle protease||PL1251_H02||	440	320	1380	860	0.318841	0.372093	1560	2420	1040	680	1.5	3.55882	9780	9020	1040	1300	9.40385	6.93846
O16	Repressor	regeneration associated muscle protease||regeneration associated muscle protease||PL1251_H02||	480	460	1920	900	0.25	0.511111	1240	1400	1020	860	1.21569	1.62791	6020	5580	1000	600	6.02	9.3
P15	Repressor	regeneration associated muscle protease||regeneration associated muscle protease||PL1251_H02||	460	570	2000	1440	0.23	0.395833	1300	1770	820	550	1.58537	3.21818	6180	7660	1400	1360	4.41429	5.63235
M09	Repressor	septin 6||septin 6||BM1060_D01||	760	600	1600	1020	0.475	0.588235	4360	3160	1800	570	2.42222	5.54386	30200	32220	1740	1460	17.3563	22.0685
N09	Repressor	septin 6||septin 6||BM1060_D01||	440	680	1860	1840	0.236559	0.369565	1680	2340	880	1140	1.90909	2.05263	17620	24520	860	1140	20.4884	21.5088
G07	Repressor	sortilin-related VPS10 domain containing receptor 1||sortilin-related VPS10 domain containing receptor 1||FB1826_F08||	280	440	770	820	0.363636	0.536585	1180	1040	480	480	2.45833	2.16667	2720	2310	1000	1110	2.72	2.08108
H07	Repressor	sortilin-related VPS10 domain containing receptor 1||sortilin-related VPS10 domain containing receptor 1||FB1826_F08||	460	440	980	1060	0.469388	0.415094	940	1040	700	600	1.34286	1.73333	1910	2820	930	1060	2.05376	2.66038
G10	Repressor	tankyrase, TRF1-interacting ankyrin-related ADP-ribose polymerase||tankyrase, TRF1-interacting ankyrin-related ADP-ribose polymerase||FB2417_D04||	700	720	840	2240	0.833333	0.321429	3880	2660	1880	1040	2.06383	2.55769	27680	27540	1700	2400	16.2824	11.475
H09	Repressor	tankyrase, TRF1-interacting ankyrin-related ADP-ribose polymerase||tankyrase, TRF1-interacting ankyrin-related ADP-ribose polymerase||FB2417_D04||	700	750	2220	1720	0.315315	0.436047	2900	3800	1600	1300	1.8125	2.92308	34400	36300	2900	2940	11.8621	12.3469
C04	Repressor	thyrotropin-releasing hormone degrading ectoenzyme||thyrotropin-releasing hormone degrading ectoenzyme||PR1362_E01||	280	220	700	700	0.4	0.314286	1820	1640	800	1130	2.275	1.45133	5360	4240	1600	1380	3.35	3.07246
D03	Repressor	thyrotropin-releasing hormone degrading ectoenzyme||thyrotropin-releasing hormone degrading ectoenzyme||PR1362_E01||	280	440	1150	1160	0.243478	0.37931	1510	1140	1060	1060	1.42453	1.07547	3380	3440	1160	1740	2.91379	1.97701
