# Supplementary material for: Identification of Novel Genes and Pathways Regulating SREBP Transcriptional Activity
Source: PLoS One. 2009 Apr 21;4(4):e5197. doi: 10.1371/journal.pone.0005197 (PMC2668173; doi:10.1371/journal.pone.0005197)
Supplement: Table S3 — Genes that affect the formation and function of Gap Junctions also modulate SREBP activity: Several branches of the KEGG Gap Junction (HSA04540) pathway were notable for their coordinate regulation of the SREBP assay. Notably, positive regulators of gap junctions tended to inhibit SREBP activity (Casein Kinases, Microtubules), whereas negative regulators tended to activate SREBP (Growth Factors, Protein Kinase C, Protein Kinase G). The most potent inhibitor and activator among these were validated in secondary assays (PLCB1, CSNK1E). Some genes showed isoform selectivity for SREBP activity, e.g. the epsilon isoform of casein kinase 1 was a more potent activator than the delta and gamma isoforms. Nevertheless, the consistency of results across several independent branches of gap junction formation signaling pathways suggests an inverse causal relationship between the function of gap junctions and cholesterol homeostasis. (0.03 MB XLS) [file pone.0005197.s004.xls]

## Sheet: Sheet1
Gene Symbol	Gene Description	Entrez Gene ID	NZ2D Scores	KEGG Node
Casein Kinase Phosporylation of Connexin
CSNK1D	casein kinase 1, delta	1453	-0.69, -1.38	CK1
CSNK1E	casein kinase 1, epsilon*	1454	-4.21	CK1
CSNK1G1	casein kinase 1, gamma 1	53944	0.08, -0.59, -0.66	CK1
Growth Factors
EGF	epidermal growth factor (beta-urogastrone)	1950	2.31	GF
PDGFB	platelet-derived growth factor beta polypeptide	5155	-1.47	GF
PDGFD	platelet derived growth factor D	80310	0.54	GF
Protein Kinase C Phosphorylation of Connexin
GRM5	glutamate receptor, metabotropic 5	2915	1.73	mGluR
GNAQ	guanine nucleotide binding protein (G protein), q polypeptide	2776	1.86	Gq
PLCB1	phospholipase C, beta 1 (phosphoinositide-specific)*	23236	3.93	PLC
PLCB4	phospholipase C, beta 4	5332	2.8	PLC
PRKCA	protein kinase C, alpha	5578	1.83	PKC
Protein Kinase G Phosphorylation of Connexin
GUCY1A2	guanylate cyclase 1, soluble, alpha 2	2977	0.87	GUCY
GUCY1A3	guanylate cyclase 1, soluble, alpha 3	2982	-0.89	GUCY
PRKG1	protein kinase, cGMP-dependent, type I	5592	2.71	PKG
PRKG2	protein kinase, cGMP-dependent, type II	5593	2.12	PKG
Hemichannel Transport via Microtubules
TUBA1B	alpha tubulin	10376	-1.11, -0.67	TUBA
TUBA1	tubulin, alpha 1	7277	-1.55	TUBA
TUBA6	tubulin, alpha 6	84790	-1.08	TUBA
TUBB	tubulin, beta	203068	-1.83, 0.62	TUBB
TUBB1	tubulin, beta 1	81027	-1.32	TUBB
TUBB4	tubulin, beta 4	10382	-2.37	TUBB
*Validated in secondary assays
